# Supplementary material for: Multi-Omics Analysis of CDKN2A (p16INK4a) in Cervical Carcinoma in the Context of Human Papillomavirus and in Endometrial Carcinoma
Source: Genes (Basel). 2026 Feb 27;17(3):281. doi: 10.3390/genes17030281 (PMC13025831; doi:10.3390/genes17030281)
Supplement: Supplementary file 1 [file genes-17-00281-s001.zip]

Archive with 2 entries (2 files):
- File S1-supplementary.ipynb
- genes-4161991-supplementary.pdf
