# Supplementary material for: Multi-Omics Analysis of CDKN2A (p16INK4a) in Cervical Carcinoma in the Context of Human Papillomavirus and in Endometrial Carcinoma
Source: Genes (Basel). 2026 Feb 27;17(3):281. doi: 10.3390/genes17030281 (PMC13025831; doi:10.3390/genes17030281)
Supplement: Supplementary file 1 [file genes-17-00281-s001.zip › File S1-supplementary.ipynb]

# %% [code]


# %% [markdown]
**Reasoning**:
The scatter plot has been created. Now, add appropriate labels to the axes and a title to the plot.

# %% [markdown]
# Task
Generate a Python script to create a volcano plot from the dataset "GSE9750.top.table.tsv". The plot should highlight upregulated genes (P value < 0.05 and LogFC > 0.585) in green and downregulated genes (P value < 0.05 and LogFC < -0.585) in red. Annotate the upregulated gene 'CDKN2A' on the plot with an arrow pointing to its position.

# %% [markdown]
## Load data

### Subtask:
Load the data from "/content/GSE9750.top.table.tsv" into a pandas DataFrame.


# %% [markdown]
**Reasoning**:
Load the data from the specified file into a pandas DataFrame using tab as the delimiter.


# %% [code]
import pandas as pd

df = pd.read_csv('/content/GSE9750.top.table.tsv', sep='\t')
df.head()

# %% [markdown]
## Filter data

### Subtask:
Filter the DataFrame based on the specified criteria (P value < 0.05 and |LogFC| > 0.585) to identify upregulated and downregulated genes.


# %% [markdown]
**Reasoning**:
Filter the DataFrame based on the specified criteria to identify upregulated, downregulated, and non-significant genes, and store them in separate DataFrames.


# %% [code]
upregulated_mask = (df['P.Value'] < 0.05) & (df['logFC'] > 0.585)
downregulated_mask = (df['P.Value'] < 0.05) & (df['logFC'] < -0.585)
non_significant_mask = ~upregulated_mask & ~downregulated_mask

upregulated_df = df[upregulated_mask].copy()
downregulated_df = df[downregulated_mask].copy()
non_significant_df = df[non_significant_mask].copy()

print("Upregulated Genes:")
display(upregulated_df.head())
print("\nDownregulated Genes:")
display(downregulated_df.head())
print("\nNon-significant Genes:")
display(non_significant_df.head())

# %% [markdown]
## Create volcano plot

### Subtask:
Generate a scatter plot using the filtered data, representing upregulated genes in green and downregulated genes in red.


# %% [markdown]
**Reasoning**:
Generate a scatter plot using the filtered data, representing upregulated genes in green and downregulated genes in red.


# %% [code]
import matplotlib.pyplot as plt
import numpy as np

plt.figure(figsize=(10, 8))
plt.scatter(non_significant_df['logFC'], -np.log10(non_significant_df['P.Value']), color='gray', alpha=0.5)
plt.scatter(upregulated_df['logFC'], -np.log10(upregulated_df['P.Value']), color='green', label='Upregulated')
plt.scatter(downregulated_df['logFC'], -np.log10(downregulated_df['P.Value']), color='red', label='Downregulated')
plt.xlabel('log2 Fold Change')
plt.ylabel('-log10 P-value')
plt.title('Volcano Plot')
plt.legend()
plt.grid(True)

cdkn2a_gene = upregulated_df[upregulated_df['Gene.symbol'] == 'CDKN2A']

if not cdkn2a_gene.empty:
    for index, row in cdkn2a_gene.iterrows():
        plt.annotate(
            'CDKN2A',
            xy=(row['logFC'], -np.log10(row['P.Value'])),
            xytext=(row['logFC'] + 0.5, -np.log10(row['P.Value']) + 0.5),
            arrowprops=dict(facecolor='black', shrink=0.05),
            fontsize=9
        )

plt.show()
